# Supplementary material for: Phylogenetics and biogeography of the two‐wing flyingfish (Exocoetidae: Exocoetus)
Source: Ecol Evol. 2017 Feb 12;7(6):1751–61. doi: 10.1002/ece3.2786 (PMC5355192; doi:10.1002/ece3.2786)
Supplement: Supplementary file 1 [file ECE3-7-1751-s001.xlsx]

## Sheet: Sheet1
Specimen #	Taxon	Voucher #	Latitude	Longitude	Ocean	Date	Genbank # (Cytb)	Genbank # (Rag2)	Citation(s)
3785	Cheilopogon xenopterus	ROM-79248	7.30° N	95.05° W	Pacific	2006 10 20	HQ325621	HQ325688	Lewallen et al., 2011
3717	Exocoetus gibbosus	ROM-79289	1.73° S	85.45° W	Pacific	2006 09 27	KY382508	KY385897	current study
4568	Exocoetus gibbosus	ROM-92584	3.60° S	97.13° W	Pacific	2006 10 16	KY382509	KY385898	current study
1554 (960332)	Exocoetus monocirrhus	SIO-12-1661	30.95° S	43.55° E	Indian	1996 12 24	KY382510	Data not collected	current study
1572	Exocoetus monocirrhus	SIO-07-129	8.05° N	90.03° W	Pacific	1998 09 16	HQ325628	HQ325695	Lewallen et al., 2011
2756	Exocoetus monocirrhus	No Voucher	2.22° N	73.55° E	Indian	2004 03 18	KY382511	Data not collected	current study
3559	Exocoetus monocirrhus	ROM-92508	5.32° N	118.45° W	Pacific	1999 08 30	KY382512	Data not collected	current study
3683	Exocoetus monocirrhus	ROM-79241	4.75° N	80.90° W	Pacific	2006 09 11	KY382513	Data not collected	current study
3684	Exocoetus monocirrhus	ROM-79241	4.75° N	80.90° W	Pacific	2006 09 11	KY382514	Data not collected	current study
3691	Exocoetus monocirrhus	ROM-79237	3.72° N	81.82° W	Pacific	2006 09 16	KY382515	Data not collected	current study
3692	Exocoetus monocirrhus	ROM-79237	3.72° N	81.82° W	Pacific	2006 09 16	KY382516	Data not collected	current study
3706	Exocoetus monocirrhus	ROM-79320	1.62° S	110.65° W	Pacific	2006 09 18	KY382517	Data not collected	current study
3796	Exocoetus monocirrhus	ROM-79258	7.30° N	95.05° W	Pacific	2006 10 20	KY382518	Data not collected	current study
3797	Exocoetus monocirrhus	ROM-79258	7.30° N	95.05° W	Pacific	2006 10 20	KY382519	Data not collected	current study
3830	Exocoetus monocirrhus	ROM-79261	1.17° S	82.45° W	Pacific	2006 09 28	KY382520	Data not collected	current study
3831	Exocoetus monocirrhus	ROM-79261	1.17° S	82.45° W	Pacific	2006 09 28	KY382521	Data not collected	current study
3834	Exocoetus monocirrhus	ROM-79261	1.17° S	82.45° W	Pacific	2006 09 28	KY382522	Data not collected	current study
3839	Exocoetus monocirrhus	ROM-79261	1.17° S	82.45° W	Pacific	2006 09 28	KY382523	Data not collected	current study
3845	Exocoetus monocirrhus	ROM-79261	1.17° S	82.45° W	Pacific	2006 09 28	KY382524	Data not collected	current study
3868	Exocoetus monocirrhus	ROM-79203	2.20° S	96.28° W	Pacific	2006 10 16	KY382525	Data not collected	current study
3869	Exocoetus monocirrhus	ROM-79203	2.20° S	96.28° W	Pacific	2006 10 16	KY382526	Data not collected	current study
3893	Exocoetus monocirrhus	ROM-79223	10.38° N	87.68° W	Pacific	2006 09 20	KY382527	Data not collected	current study
3901	Exocoetus monocirrhus	No Voucher	10.38° N	87.68° W	Pacific	2006 09 20	KY382528	Data not collected	current study
3973	Exocoetus monocirrhus	ROM-79199	4.57° N	81.52° W	Pacific	2006 09 10	KY382529	Data not collected	current study
3974	Exocoetus monocirrhus	ROM-79199	4.57° N	81.52° W	Pacific	2006 09 10	KY382530	Data not collected	current study
4043	Exocoetus monocirrhus	ROM-79322	5.18° N	80.43° W	Pacific	2006 09 15	KY382531	Data not collected	current study
4061	Exocoetus monocirrhus	ROM-79221	8.00° N	98.48° W	Pacific	2006 08 28	KY382532	Data not collected	current study
4062	Exocoetus monocirrhus	ROM-79221	8.00° N	98.48° W	Pacific	2006 08 28	KY382533	Data not collected	current study
4121	Exocoetus monocirrhus	ROM-79318	7.07° N	95.95° W	Pacific	2006 08 29	KY382534	Data not collected	current study
4122	Exocoetus monocirrhus	ROM-79318	7.07° N	95.95° W	Pacific	2006 08 29	KY382535	Data not collected	current study
4130	Exocoetus monocirrhus	ROM-79233	6.15° N	92.20° W	Pacific	2006 08 30	KY382536	Data not collected	current study
4140	Exocoetus monocirrhus	ROM-79253	6.30° N	82.82° W	Pacific	2006 09 09	KY382537	Data not collected	current study
4141	Exocoetus monocirrhus	No Voucher	6.30° N	82.82° W	Pacific	2006 09 09	KY382538	Data not collected	current study
4205	Exocoetus monocirrhus	ROM-92557	7.25° N	101.37° W	Pacific	2006 08 27	KY382539	Data not collected	current study
4211	Exocoetus monocirrhus	No Voucher	7.25° N	101.37° W	Pacific	2006 08 27	KY382540	Data not collected	current study
4219	Exocoetus monocirrhus	ROM-79210	12.90° N	104.15° W	Pacific	2006 10 19	KY382541	Data not collected	current study
4220	Exocoetus monocirrhus	ROM-79210	12.90° N	104.15° W	Pacific	2006 10 19	KY382542	Data not collected	current study
4271	Exocoetus monocirrhus	ROM-88447	14.98° N	112.75° W	Pacific	2006 11 29	KY382543	Data not collected	current study
4287	Exocoetus monocirrhus	ROM-88448	6.48° N	104.38° W	Pacific	2006 08 26	KY382544	Data not collected	current study
4316	Exocoetus monocirrhus	No Voucher	16.98° N	113.40° W	Pacific	2006 11 30	KY382545	Data not collected	current study
4318	Exocoetus monocirrhus	ROM-79264	7.35° N	86.93° W	Pacific	2006 09 02	KY382546	Data not collected	current study
4319	Exocoetus monocirrhus	ROM-79264	7.35° N	86.93° W	Pacific	2006 09 02	KY382547	Data not collected	current study
4366	Exocoetus monocirrhus	ROM-79231	15.28° N	99.82° W	Pacific	2006 11 02	KY382548	Data not collected	current study
4367	Exocoetus monocirrhus	ROM-79231	15.28° N	99.82° W	Pacific	2006 11 02	KY382549	Data not collected	current study
4451	Exocoetus monocirrhus	ROM-79245	10.00° N	90.65° W	Pacific	2006 09 24	KY382550	Data not collected	current study
4452	Exocoetus monocirrhus	ROM-79245	10.00° N	90.65° W	Pacific	2006 09 24	KY382551	Data not collected	current study
4516	Exocoetus monocirrhus	No Voucher	13.95° N	110.10° W	Pacific	2006 11 28	KY382552	Data not collected	current study
4532	Exocoetus monocirrhus	ROM-79256	7.47° N	85.00° W	Pacific	2006 09 18	KY382553	Data not collected	current study
4533	Exocoetus monocirrhus	ROM-79256	7.47° N	85.00° W	Pacific	2006 09 18	KY382554	Data not collected	current study
4562	Exocoetus monocirrhus	ROM-92582	4.72° S	97.57° W	Pacific	2006 10 15	KY382555	Data not collected	current study
4703	Exocoetus monocirrhus	ROM-79260	8.37° N	91.68° W	Pacific	2006 09 23	KY382556	Data not collected	current study
4704	Exocoetus monocirrhus	ROM-79260	8.37° N	91.68° W	Pacific	2006 09 23	KY382557	Data not collected	current study
4767	Exocoetus monocirrhus	ROM-79208	10.10° N	86.05° W	Pacific	2006 09 19	KY382558	Data not collected	current study
4768	Exocoetus monocirrhus	ROM-79208	10.10° N	86.05° W	Pacific	2006 09 19	KY382559	Data not collected	current study
4883	Exocoetus monocirrhus	ROM-79246	8.37° N	89.47° W	Pacific	2006 09 21	KY382560	Data not collected	current study
4884	Exocoetus monocirrhus	ROM-79246	8.37° N	89.47° W	Pacific	2006 09 21	KY382561	Data not collected	current study
4968	Exocoetus monocirrhus	ROM-79251	6.23° N	95.90° W	Pacific	2006 09 22	KY382562	Data not collected	current study
4969	Exocoetus monocirrhus	ROM-79251	6.23° N	95.90° W	Pacific	2006 09 22	KY382563	Data not collected	current study
4996	Exocoetus monocirrhus	ROM-79254	13.35° N	102.60° W	Pacific	2006 10 20	KY382564	Data not collected	current study
4997	Exocoetus monocirrhus	ROM-79254	13.35° N	102.60° W	Pacific	2006 10 20	KY382565	Data not collected	current study
5054	Exocoetus monocirrhus	No Voucher	6.33° N	101.73° W	Pacific	2006 10 13	KY382566	Data not collected	current study
5055	Exocoetus monocirrhus	No Voucher	6.33° N	101.73° W	Pacific	2006 10 13	KY382567	Data not collected	current study
5058	Exocoetus monocirrhus	ROM-79299	6.97° N	103.17° W	Pacific	2006 10 14	KY382568	Data not collected	current study
5059	Exocoetus monocirrhus	ROM-79299	6.97° N	103.17° W	Pacific	2006 10 14	KY382569	Data not collected	current study
5070	Exocoetus monocirrhus	ROM-79217	8.57° N	105.47° W	Pacific	2006 10 16	KY382570	Data not collected	current study
5118	Exocoetus monocirrhus	ROM-79243	8.18° N	100.18° W	Pacific	2006 10 12	KY382571	Data not collected	current study
5119	Exocoetus monocirrhus	ROM-79243	8.18° N	100.18° W	Pacific	2006 10 12	KY382572	Data not collected	current study
5143	Exocoetus monocirrhus	ROM-79209	11.57° N	94.22° W	Pacific	2006 10 07	KY382573	Data not collected	current study
5144	Exocoetus monocirrhus	ROM-79209	11.57° N	94.22° W	Pacific	2006 10 07	KY382574	Data not collected	current study
5159	Exocoetus monocirrhus	ROM-79244	10.97° N	92.13° W	Pacific	2006 10 04	KY382575	Data not collected	current study
5160	Exocoetus monocirrhus	ROM-79244	10.97° N	92.13° W	Pacific	2006 10 04	KY382576	Data not collected	current study
5170	Exocoetus monocirrhus	ROM-79244	10.97° N	92.13° W	Pacific	2006 10 04	KY382577	Data not collected	current study
5184	Exocoetus monocirrhus	ROM-79211	9.02° N	93.05° W	Pacific	2006 10 05	KY382578	Data not collected	current study
5197	Exocoetus monocirrhus	ROM-79298	8.83° N	94.42° W	Pacific	2006 10 06	KY382579	Data not collected	current study
5198	Exocoetus monocirrhus	ROM-79298	8.83° N	94.42° W	Pacific	2006 10 06	KY382580	Data not collected	current study
5206	Exocoetus monocirrhus	ROM-79207	12.05° N	96.90° W	Pacific	2006 10 10	KY382581	Data not collected	current study
5207	Exocoetus monocirrhus	ROM-79207	12.05° N	96.90° W	Pacific	2006 10 10	KY382582	Data not collected	current study
5237	Exocoetus monocirrhus	No Voucher	8.25° N	113.17° W	Pacific	2006 08 23	KY382583	Data not collected	current study
5251	Exocoetus monocirrhus	No Voucher	6.07° N	110.70° W	Pacific	2006 08 24	KY382584	Data not collected	current study
5277	Exocoetus monocirrhus	ROM-79213	10.35° N	115.60° W	Pacific	2006 08 22	KY382585	Data not collected	current study
5278	Exocoetus monocirrhus	ROM-79213	10.35° N	115.60° W	Pacific	2006 08 22	KY382586	Data not collected	current study
5366	Exocoetus monocirrhus	ROM-79307	21.50° N	113.50° W	Pacific	2006 08 07	KY382587	Data not collected	current study
5385	Exocoetus monocirrhus	No Voucher	14.35° N	94.07° W	Pacific	2006 10 08	KY382588	Data not collected	current study
5415	Exocoetus monocirrhus	ROM-79212	21.80° N	109.30° W	Pacific	2006 08 09	KY382589	Data not collected	current study
5416	Exocoetus monocirrhus	ROM-79212	21 48° N	109.30° W	Pacific	2006 08 09	KY382590	Data not collected	current study
5429	Exocoetus monocirrhus	ROM-79216	17.53° N	110.32° W	Pacific	2006 08 19	KY382591	Data not collected	current study
5430	Exocoetus monocirrhus	ROM-79216	17.53° N	110.32° W	Pacific	2006 08 19	KY382592	Data not collected	current study
5462	Exocoetus monocirrhus	ROM-79297	23.02° N	107.23° W	Pacific	2006 08 13	KY382593	Data not collected	current study
5496	Exocoetus monocirrhus	ROM-79240	24.67° N	109.47° W	Pacific	2006 08 10	KY382594	Data not collected	current study
5588	Exocoetus monocirrhus	ROM-79319	2.40° S	100.93° W	Pacific	2006 09 22	KY382595	Data not collected	current study
5589	Exocoetus monocirrhus	No Voucher	2.40° S	100.93° W	Pacific	2006 09 22	KY382596	Data not collected	current study
5595	Exocoetus monocirrhus	No Voucher	1.90° S	107.58° W	Pacific	2006 09 19	KY382597	Data not collected	current study
5642	Exocoetus monocirrhus	ROM-79238	3.85° N	163.18° W	Pacific	2005 08 22	KY382598	Data not collected	current study
5643	Exocoetus monocirrhus	ROM-79238	3.85° N	163.18° W	Pacific	2005 08 22	KY382599	Data not collected	current study
5644	Exocoetus monocirrhus	ROM-79238	3.85° N	163.18° W	Pacific	2005 08 22	KY382600	Data not collected	current study
5740	Exocoetus monocirrhus	ROM-92684	5.32° N	122.33° W	Pacific	2006 08 12	KY382601	Data not collected	current study
5755	Exocoetus monocirrhus	ROM-79276	16.08° N	106.68° W	Pacific	2006 11 01	KY382602	Data not collected	current study
5756	Exocoetus monocirrhus	ROM-79276	16.08° N	106.68° W	Pacific	2006 11 01	KY382603	Data not collected	current study
5784	Exocoetus monocirrhus	ROM-79314	5.02° N	113.58° W	Pacific	2006 10 28	KY382604	Data not collected	current study
5801	Exocoetus monocirrhus	ROM-79270	2.98° S	93.72° W	Pacific	2006 09 24	HQ325629	HQ325696	Lewallen et al., 2011
5822	Exocoetus monocirrhus	ROM-79274	15.83° N	100.35° W	Pacific	2006 11 13	KY382605	Data not collected	current study
5823	Exocoetus monocirrhus	ROM-79274	15.83° N	100.35° W	Pacific	2006 11 13	KY382606	Data not collected	current study
5883	Exocoetus monocirrhus	No Voucher	4.83° N	93.67° W	Pacific	2006 10 19	KY382607	Data not collected	current study
5885	Exocoetus monocirrhus	ROM-79283	15.07° N	101.03° W	Pacific	2006 11 11	KY382608	Data not collected	current study
5889	Exocoetus monocirrhus	No Voucher	2.27° S	102.15° W	Pacific	2006 09 21	KY382609	Data not collected	current study
5896	Exocoetus monocirrhus	No Voucher	1.97° S	106.38° W	Pacific	2006 09 20	KY382610	Data not collected	current study
6152	Exocoetus monocirrhus	No Voucher	10.95° N	146.80° E	Pacific	2007 03 13	KY382611	Data not collected	current study
6167	Exocoetus monocirrhus	ROM-79326	14.57° N	107.25° W	Pacific	2007 09 23	KY382612	Data not collected	current study
6208	Exocoetus monocirrhus	ROM-79277	13.57° N	106.25° W	Pacific	2007 10 28	KY382613	Data not collected	current study
6209	Exocoetus monocirrhus	ROM-79277	13.57° N	106.25° W	Pacific	2007 10 28	KY382614	Data not collected	current study
6237	Exocoetus monocirrhus	ROM-79285	14.83° N	105.38° W	Pacific	2007 10 29	KY382615	Data not collected	current study
6307	Exocoetus monocirrhus	ROM-79279	14.97° N	104.50° W	Pacific	2007 10 22	KY382616	Data not collected	current study
6308	Exocoetus monocirrhus	ROM-79279	14.97° N	104.50° W	Pacific	2007 10 22	KY382617	Data not collected	current study
6321	Exocoetus monocirrhus	ROM-79242	16.10° N	106.25° W	Pacific	2007 10 04	KY382618	Data not collected	current study
6322	Exocoetus monocirrhus	ROM-79242	16.10° N	106.25° W	Pacific	2007 10 04	KY382619	Data not collected	current study
6353	Exocoetus monocirrhus	ROM-79305	12.47° N	104.50° W	Pacific	2007 09 27	KY382620	Data not collected	current study
6409	Exocoetus monocirrhus	ROM-79206	13.73° N	105.35° W	Pacific	2007 10 02	KY382621	Data not collected	current study
6410	Exocoetus monocirrhus	ROM-79206	13.73° N	105.35° W	Pacific	2007 10 02	KY382622	Data not collected	current study
6560	Exocoetus monocirrhus	ROM-79268	12.45° N	104.48° W	Pacific	2007 10 16	KY382623	Data not collected	current study
6561	Exocoetus monocirrhus	ROM-79268	12.45° N	104.48° W	Pacific	2007 10 16	KY382624	Data not collected	current study
6605	Exocoetus monocirrhus	ROM-79280	16.08° N	106.23° W	Pacific	2007 10 25	KY382625	Data not collected	current study
6606	Exocoetus monocirrhus	ROM-79280	16.08° N	106.23° W	Pacific	2007 10 25	KY382626	Data not collected	current study
6636	Exocoetus monocirrhus	ROM-79287	15.00° N	105.50° W	Pacific	2007 09 25	KY382627	Data not collected	current study
6638	Exocoetus monocirrhus	No Voucher	15.00° N	105.50° W	Pacific	2007 09 25	KY382628	Data not collected	current study
6675	Exocoetus monocirrhus	ROM-79278	12.57° N	104.57° W	Pacific	2007 11 12	KY382629	Data not collected	current study
6676	Exocoetus monocirrhus	ROM-79278	12.57° N	104.57° W	Pacific	2007 11 12	KY382630	Data not collected	current study
6710	Exocoetus monocirrhus	ROM-79249	13.73° N	103.65° W	Pacific	2007 11 13	KY382631	Data not collected	current study
6711	Exocoetus monocirrhus	ROM-79249	13.73° N	103.65° W	Pacific	2007 11 13	KY382632	Data not collected	current study
6809	Exocoetus monocirrhus	ROM-79247	12.47° N	104.48° W	Pacific	2007 11 11	KY382633	Data not collected	current study
6810	Exocoetus monocirrhus	ROM-79247	12.47° N	104.48° W	Pacific	2007 11 11	KY382634	Data not collected	current study
6820	Exocoetus monocirrhus	ROM-79247	12.47° N	104.48° W	Pacific	2007 11 11	KY382635	Data not collected	current study
6824	Exocoetus monocirrhus	ROM-79247	12.47° N	104.48° W	Pacific	2007 11 11	KY382636	Data not collected	current study
6825	Exocoetus monocirrhus	ROM-79247	12.47° N	104.48° W	Pacific	2007 11 11	KY382637	Data not collected	current study
6882	Exocoetus monocirrhus	ROM-79247	12.47° N	104.48° W	Pacific	2007 11 11	KY382638	Data not collected	current study
6883	Exocoetus monocirrhus	ROM-79247	12.47° N	104.48° W	Pacific	2007 11 11	KY382639	Data not collected	current study
8469	Exocoetus monocirrhus	No Voucher	27.40° N	173.98° W	Pacific	2010 09 12	KY382640	Data not collected	current study
951331	Exocoetus monocirrhus	SIO-12-1563	2.62° S	55.00° E	Indian	1995 06 29	KY382641	Data not collected	current study
951365	Exocoetus monocirrhus	SIO-12-1572	23.00° N	59.87° E	Indian	1995 07 22	KY382642	Data not collected	current study
970050	Exocoetus monocirrhus	SIO-12-1665	34.32° S	18.13° E	Indian	1997 02 24	KY382643	Data not collected	current study
1851	Exocoetus obtusirostris	USNM-380590	8.35° S	24.24° W	Atlantic	2002 09 (11-12)	HQ325630	HQ325697	Lewallen et al., 2011
1854	Exocoetus obtusirostris	USNM-380574	4.68° N	22.33° W	Atlantic	2002 09 (01-02)	HQ325631	HQ325698	Lewallen et al., 2011
3355	Exocoetus obtusirostris	ROM-79275	27.49° N	89.01° W	Atlantic	2000 05 21	KY382645	Data not collected	current study
3453	Exocoetus obtusirostris	ROM-79296	27.00° N	89.00° W	Atlantic	2000 04 29	KY382646	Data not collected	current study
3514	Exocoetus obtusirostris	ROM-79257	27.50° N	89.00° W	Atlantic	2000 04 29	KY382647	Data not collected	current study
7436	Exocoetus obtusirostris	No Voucher	n/a	n/a	Atlantic	2010 09 02	KY382648	Data not collected	current study
7461	Exocoetus obtusirostris	No Voucher	5.00° N	21.24° W	Atlantic	2010 08 09	KY382649	Data not collected	current study
020301	Exocoetus obtusirostris	No Voucher	n/a	n/a	Atlantic	n/a	KY382644	Data not collected	current study
930646	Exocoetus obtusirostris	SIO-12-1379	28.00° N	90.00° W	Atlantic	1993 05 26	KY382650	Data not collected	current study
1611	Exocoetus peruvianus	SIO-07-125	8.87° S	87.40° W	Pacific	1998 12 01	HQ325632	HQ325699	Lewallen et al., 2011
1612	Exocoetus peruvianus	SIO-07-125	8.87° S	87.40° W	Pacific	1998 12 01	HQ323633	HQ325700	Lewallen et al., 2011
3729	Exocoetus peruvianus	ROM-79236	11.27° S	87.05° W	Pacific	2006 10 09	KY382651	Data not collected	current study
3730	Exocoetus peruvianus	ROM-79236	11.27° S	87.05° W	Pacific	2006 10 09	KY382652	Data not collected	current study
3731	Exocoetus peruvianus	ROM-79236	11.27° S	87.05° W	Pacific	2006 10 09	KY382653	Data not collected	current study
3732	Exocoetus peruvianus	ROM-79236	11.27° S	87.05° W	Pacific	2006 10 09	KY382654	Data not collected	current study
3733	Exocoetus peruvianus	ROM-79236	11.27° S	87.05° W	Pacific	2006 10 09	KY382655	Data not collected	current study
4563	Exocoetus peruvianus	No Voucher	4.72° S	97.57° W	Pacific	2006 10 15	KY382656	Data not collected	current study
5609	Exocoetus peruvianus	ROM-79272	7.35° S	98.43° W	Pacific	2006 10 14	KY382657	Data not collected	current study
1585	Exocoetus volitans	SIO-07-132	10.18° N	104.53° W	Pacific	1998 09 21	HQ325634	HQ325701	Lewallen et al., 2011; Lewallen et al., 2016
1586	Exocoetus volitans	SIO-07-132	10.18° N	104.53° W	Pacific	1998 09 21	HQ325635	HQ325702	Lewallen et al., 2011; Lewallen et al., 2016
1856	Exocoetus volitans	USNM-380577	4.68° N	22.33° W	Atlantic	2002 09 (01-02)	KX913130	Data not collected	Lewallen et al., 2016
1858	Exocoetus volitans	USNM-380582	8.26° S	20.98° W	Atlantic	2002 09 06	KX913131	Data not collected	Lewallen et al., 2016
1861	Exocoetus volitans	USNM-380581	8.19° S	21.92° W	Atlantic	2002 09 17	KX913134	Data not collected	Lewallen et al., 2016
1862	Exocoetus volitans	USNM-380581	8.19° S	21.92° W	Atlantic	2002 09 17	KX913133	Data not collected	Lewallen et al., 2016
1863	Exocoetus volitans	USNM-380581	8.19° S	21.92° W	Atlantic	2002 09 17	KX913132	Data not collected	Lewallen et al., 2016
3708	Exocoetus volitans	ROM-79239	2.68° S	91.12° W	Pacific	2006 09 25	KX913128	Data not collected	Lewallen et al., 2016
3709	Exocoetus volitans	ROM-79239	2.68° S	91.12° W	Pacific	2006 09 25	KX913127	Data not collected	Lewallen et al., 2016
3805	Exocoetus volitans	ROM-79315	5.38° N	99.53° W	Pacific	2006 10 23	KX913126	Data not collected	Lewallen et al., 2016
3828	Exocoetus volitans	ROM-79227	1.17° S	082.45° W	Pacific	2006 09 28	KX913125	Data not collected	Lewallen et al., 2016
3829	Exocoetus volitans	ROM-79227	1.17° S	082.45° W	Pacific	2006 09 28	KX913124	Data not collected	Lewallen et al., 2016
3833	Exocoetus volitans	ROM-79261	1.17° S	082.45° W	Pacific	2006 09 28	KX913123	Data not collected	Lewallen et al., 2016
3864	Exocoetus volitans	No Voucher	5.32° N	137.63° W	Pacific	2006 09 09	KX913122	Data not collected	Lewallen et al., 2016
3865	Exocoetus volitans	No Voucher	5.32° N	137.63° W	Pacific	2006 09 09	KX913121	Data not collected	Lewallen et al., 2016
3871	Exocoetus volitans	ROM-79202	2.20° S	96.28° W	Pacific	2006 10 16	KX913120	Data not collected	Lewallen et al., 2016
3872	Exocoetus volitans	ROM-79202	2.20° S	96.28° W	Pacific	2006 10 16	KX913144	Data not collected	Lewallen et al., 2016
4131	Exocoetus volitans	ROM-92589	6.15° N	92.20° W	Pacific	2006 08 30	KX913145	Data not collected	Lewallen et al., 2016
4183	Exocoetus volitans	ROM-79300	5.65° N	108.00° W	Pacific	2006 08 25	KX913146	Data not collected	Lewallen et al., 2016
4206	Exocoetus volitans	ROM-92558	7.25° N	101.37° W	Pacific	2006 08 27	KX913147	Data not collected	Lewallen et al., 2016
4210	Exocoetus volitans	ROM-92558	7.25° N	101.37° W	Pacific	2006 08 27	KX913150	Data not collected	Lewallen et al., 2016
4269	Exocoetus volitans	ROM-79200	14.98° N	112.75° W	Pacific	2006 11 29	KX913149	Data not collected	Lewallen et al., 2016
4270	Exocoetus volitans	ROM-79200	14.98° N	112.75° W	Pacific	2006 11 29	KX913148	Data not collected	Lewallen et al., 2016
4274	Exocoetus volitans	ROM-79198	17.88° N	115.77° W	Pacific	2006 12 01	KX913143	Data not collected	Lewallen et al., 2016
4275	Exocoetus volitans	ROM-79198	17.88° N	115.77° W	Pacific	2006 12 01	KX913142	Data not collected	Lewallen et al., 2016
4288	Exocoetus volitans	ROM-79201	6.48° N	104.38° W	Pacific	2006 08 26	KX913141	Data not collected	Lewallen et al., 2016
4289	Exocoetus volitans	ROM-79201	6.48° N	104.38° W	Pacific	2006 08 26	KX913140	Data not collected	Lewallen et al., 2016
4313	Exocoetus volitans	ROM-79218	16.98° N	113.40° W	Pacific	2006 11 30	KX913139	Data not collected	Lewallen et al., 2016
4572	Exocoetus volitans	No Voucher	7.63° N	97.92° W	Pacific	2006 10 22	KX913138	Data not collected	Lewallen et al., 2016
4595	Exocoetus volitans	ROM-79281	2.78° S	96.37° W	Pacific	2006 09 23	KX913137	Data not collected	Lewallen et al., 2016
4910	Exocoetus volitans	ROM-79292	8.37° N	89.47° W	Pacific	2006 09 21	KX913136	Data not collected	Lewallen et al., 2016
5041	Exocoetus volitans	No Voucher	6.33° N	101.73° W	Pacific	2006 10 13	KX913135	Data not collected	Lewallen et al., 2016
5042	Exocoetus volitans	No Voucher	6.33° N	101.73° W	Pacific	2006 10 13	KX913096	Data not collected	Lewallen et al., 2016
5062	Exocoetus volitans	ROM-79310	6.97° N	103.17° W	Pacific	2006 10 14	KX913097	Data not collected	Lewallen et al., 2016
5063	Exocoetus volitans	ROM-79310	6.97° N	103.17° W	Pacific	2006 10 14	KX913098	Data not collected	Lewallen et al., 2016
5141	Exocoetus volitans	ROM-79313	8.18° N	100.18° W	Pacific	2006 10 12	KX913099	Data not collected	Lewallen et al., 2016
5142	Exocoetus volitans	No Voucher	8.18° N	100.18° W	Pacific	2006 10 12	KX913100	Data not collected	Lewallen et al., 2016
5185	Exocoetus volitans	ROM-79271	9.02° N	93.05° W	Pacific	2006 10 05	KX913103	Data not collected	Lewallen et al., 2016
5195	Exocoetus volitans	ROM-79219	8.83° N	94.42° W	Pacific	2006 10 06	KX913102	Data not collected	Lewallen et al., 2016
5196	Exocoetus volitans	ROM-79219	8.83° N	94.42° W	Pacific	2006 10 06	KX913101	Data not collected	Lewallen et al., 2016
5235	Exocoetus volitans	ROM-92629	8.25° N	113.17° W	Pacific	2006 08 23	KX913095	Data not collected	Lewallen et al., 2016
5236	Exocoetus volitans	No Voucher	8.25° N	113.17° W	Pacific	2006 08 23	KX913094	Data not collected	Lewallen et al., 2016
5247	Exocoetus volitans	ROM-79294	6.07° N	110.70° W	Pacific	2006 08 24	KX913093	Data not collected	Lewallen et al., 2016
5248	Exocoetus volitans	ROM-79294	6.07° N	110.70° W	Pacific	2006 08 24	KX913092	Data not collected	Lewallen et al., 2016
5280	Exocoetus volitans	ROM-79295	10.35° N	115.60° W	Pacific	2006 08 22	KX913091	Data not collected	Lewallen et al., 2016
5281	Exocoetus volitans	ROM-79295	10.35° N	115.60° W	Pacific	2006 08 22	KX913090	Data not collected	Lewallen et al., 2016
5590	Exocoetus volitans	No Voucher	2.40° S	100.93° W	Pacific	2006 09 22	KX913089	Data not collected	Lewallen et al., 2016
5600	Exocoetus volitans	ROM-79232	4.50° N	134.75° W	Pacific	2006 09 10	KX913088	Data not collected	Lewallen et al., 2016
5601	Exocoetus volitans	No Voucher	4.50° N	134.75° W	Pacific	2006 09 10	KX913087	Data not collected	Lewallen et al., 2016
5608	Exocoetus volitans	ROM-79272	7.35° S	98.43° W	Pacific	2006 10 14	KX913086	Data not collected	Lewallen et al., 2016
5629	Exocoetus volitans	ROM-79224	14.87° N	159.67° W	Pacific	2005 09 06	KX913113	Data not collected	Lewallen et al., 2016
5647	Exocoetus volitans	ROM-79230	3.85° N	163.18° W	Pacific	2005 08 22	KX913114	Data not collected	Lewallen et al., 2016
5682	Exocoetus volitans	ROM-79266	12.23° N	168.53° W	Pacific	2005 10 06	KX913115	Data not collected	Lewallen et al., 2016
5685	Exocoetus volitans	ROM-79293	8.68° N	164.82° W	Pacific	2005 08 15	KX913116	Data not collected	Lewallen et al., 2016
5686	Exocoetus volitans	ROM-79293	8.68° N	164.82° W	Pacific	2005 08 15	KX913119	Data not collected	Lewallen et al., 2016
5692	Exocoetus volitans	ROM-79301	8.03° N	162.38° W	Pacific	2005 08 20	KX913118	Data not collected	Lewallen et al., 2016
5693	Exocoetus volitans	ROM-79220	7.88° N	161.32° W	Pacific	2005 08 27	KX913117	Data not collected	Lewallen et al., 2016
5694	Exocoetus volitans	ROM-79220	7.88° N	161.32° W	Pacific	2005 08 27	KX913112	Data not collected	Lewallen et al., 2016
5695	Exocoetus volitans	ROM-79214	11.93° N	170.08° W	Pacific	2005 10 05	KX913111	Data not collected	Lewallen et al., 2016
5696	Exocoetus volitans	ROM-79214	11.93° N	170.08° W	Pacific	2005 10 05	KX913110	Data not collected	Lewallen et al., 2016
5702	Exocoetus volitans	ROM-79302	5.77° N	164.18° W	Pacific	2005 08 29	KX913109	Data not collected	Lewallen et al., 2016
5703	Exocoetus volitans	ROM-79302	5.77° N	164.18° W	Pacific	2005 08 29	KX913108	Data not collected	Lewallen et al., 2016
5704	Exocoetus volitans	ROM-79215	13.42° N	160.35° W	Pacific	2005 09 05	KX913107	Data not collected	Lewallen et al., 2016
5705	Exocoetus volitans	ROM-79303	4.27° N	163.57° W	Pacific	2005 08 21	KX913106	Data not collected	Lewallen et al., 2016
5706	Exocoetus volitans	ROM-79222	4.95° N	161.93° W	Pacific	2005 08 23	KX913105	Data not collected	Lewallen et al., 2016
5707	Exocoetus volitans	ROM-79222	4.95° N	161.93° W	Pacific	2005 08 23	KX913104	Data not collected	Lewallen et al., 2016
5720	Exocoetus volitans	ROM-79284	20.60° N	157.95° W	Pacific	2005 09 08	KX913193	Data not collected	Lewallen et al., 2016
5721	Exocoetus volitans	ROM-79284	20.60° N	157.95° W	Pacific	2005 09 08	KX913194	Data not collected	Lewallen et al., 2016
5728	Exocoetus volitans	ROM-79325	14.22° N	169.70° W	Pacific	2005 10 04	KX913195	Data not collected	Lewallen et al., 2016
5733	Exocoetus volitans	ROM-79308	8.92° N	164.03° W	Pacific	2005 09 02	KX913196	Data not collected	Lewallen et al., 2016
5743	Exocoetus volitans	No Voucher	1.42° S	113.70° W	Pacific	2006 09 17	KX913197	Data not collected	Lewallen et al., 2016
5773	Exocoetus volitans	No Voucher	6.22° N	117.85° W	Pacific	2006 08 09	KX913200	Data not collected	Lewallen et al., 2016
5782	Exocoetus volitans	ROM-79226	5.02° N	113.58° W	Pacific	2006 10 28	KX913199	Data not collected	Lewallen et al., 2016
5783	Exocoetus volitans	No Voucher	5.02° N	113.58° W	Pacific	2006 10 28	KX913198	Data not collected	Lewallen et al., 2016
5800	Exocoetus volitans	ROM-79225	16.73° N	118.50° W	Pacific	2006 12 01	KX913192	Data not collected	Lewallen et al., 2016
5810	Exocoetus volitans	ROM-79235	3.37° N	110.85° W	Pacific	2006 10 27	KX913191	Data not collected	Lewallen et al., 2016
5811	Exocoetus volitans	ROM-79235	3.37° N	110.85° W	Pacific	2006 10 27	KX913190	Data not collected	Lewallen et al., 2016
5842	Exocoetus volitans	ROM-79309	8.55° N	108.78° W	Pacific	2006 11 24	KX913189	Data not collected	Lewallen et al., 2016
5862	Exocoetus volitans	ROM-79316	17.10° N	150.37° W	Pacific	2006 08 23	KX913188	Data not collected	Lewallen et al., 2016
5863	Exocoetus volitans	No Voucher	17.10° N	150.37° W	Pacific	2006 08 23	KX913187	Data not collected	Lewallen et al., 2016
5937	Exocoetus volitans	ROM-79255	9.98° N	164.98° W	Pacific	2005 10 30	KX913186	Data not collected	Lewallen et al., 2016
5938	Exocoetus volitans	ROM-79255	9.98° N	164.98° W	Pacific	2005 10 30	KX913185	Data not collected	Lewallen et al., 2016
5950	Exocoetus volitans	ROM-79229	14.12° N	164.78° W	Pacific	2005 10 24	KX913184	Data not collected	Lewallen et al., 2016
5951	Exocoetus volitans	ROM-79229	14.12° N	164.78° W	Pacific	2005 10 24	KX913209	Data not collected	Lewallen et al., 2016
5958	Exocoetus volitans	ROM-79269	11.68° N	162.73° W	Pacific	2005 10 31	KX913210	Data not collected	Lewallen et al., 2016
5967	Exocoetus volitans	ROM-79282	16.07° N	163.22° W	Pacific	2005 10 26	KX913211	Data not collected	Lewallen et al., 2016
5968	Exocoetus volitans	ROM-79282	16.07° N	163.22° W	Pacific	2005 10 26	KX913212	Data not collected	Lewallen et al., 2016
5980	Exocoetus volitans	ROM-79321	16.05° N	163.43° W	Pacific	2005 10 25	KX913215	Data not collected	Lewallen et al., 2016
5981	Exocoetus volitans	ROM-79321	16.05° N	163.43° W	Pacific	2005 10 25	KX913214	Data not collected	Lewallen et al., 2016
5983	Exocoetus volitans	ROM-79323	8.87° N	160.97° W	Pacific	2005 11 05	KX913213	Data not collected	Lewallen et al., 2016
5984	Exocoetus volitans	ROM-79323	8.87° N	160.97° W	Pacific	2005 11 05	KX913208	Data not collected	Lewallen et al., 2016
5985	Exocoetus volitans	ROM-79304	5.87° N	162.20° W	Pacific	2005 11 05	KX913207	Data not collected	Lewallen et al., 2016
5986	Exocoetus volitans	ROM-79304	5.87° N	162.20° W	Pacific	2005 11 05	KX913206	Data not collected	Lewallen et al., 2016
6109	Exocoetus volitans	ROM-79306	11.08° N	144.57° E	Pacific	2007 01 22	KX913205	Data not collected	Lewallen et al., 2016
6130	Exocoetus volitans	No Voucher	15.10° N	141.95° E	Pacific	2007 02 23	KX913204	Data not collected	Lewallen et al., 2016
6225	Exocoetus volitans	ROM-88449	14.83° N	107.10° W	Pacific	2007 09 19	KX913203	Data not collected	Lewallen et al., 2016
6298	Exocoetus volitans	ROM-79288	13.73° N	103.65° W	Pacific	2007 10 20	KX913202	Data not collected	Lewallen et al., 2016
6299	Exocoetus volitans	ROM-79288	13.73° N	103.65° W	Pacific	2007 10 20	KX913201	Data not collected	Lewallen et al., 2016
6300	Exocoetus volitans	ROM-79288	13.73° N	103.65° W	Pacific	2007 10 20	KX913160	Data not collected	Lewallen et al., 2016
6320	Exocoetus volitans	ROM-79263	16.10° N	106.25° W	Pacific	2007 10 04	KX913161	Data not collected	Lewallen et al., 2016
6324	Exocoetus volitans	ROM-79263	16.10° N	106.25° W	Pacific	2007 10 04	KX913162	Data not collected	Lewallen et al., 2016
6352	Exocoetus volitans	ROM-79327	12.47° N	104.50° W	Pacific	2007 09 27	KX913163	Data not collected	Lewallen et al., 2016
6408	Exocoetus volitans	ROM-79286	13.73° N	105.35° W	Pacific	2007 10 02	KX913164	Data not collected	Lewallen et al., 2016
6535	Exocoetus volitans	ROM-79311	15.07° N	106.87° W	Pacific	2007 08 27	KX913167	Data not collected	Lewallen et al., 2016
6536	Exocoetus volitans	ROM-79311	15.07° N	106.87° W	Pacific	2007 08 27	KX913166	Data not collected	Lewallen et al., 2016
6637	Exocoetus volitans	ROM-92978	15.00° N	105.50° W	Pacific	2007 09 25	KX913165	Data not collected	Lewallen et al., 2016
6821	Exocoetus volitans	ROM-79262	12.47° N	104.48° W	Pacific	2007 11 11	KX913159	Data not collected	Lewallen et al., 2016
6929	Exocoetus volitans	ROM-79267	6.13° N	145.92° W	Pacific	1998 09 06	KX913158	Data not collected	Lewallen et al., 2016
6930	Exocoetus volitans	ROM-79267	6.13° N	145.92° W	Pacific	1998 09 06	KX913157	Data not collected	Lewallen et al., 2016
7432	Exocoetus volitans	ROM-81642	0.92° N	25.41° W	Atlantic	2010 08 03	KX913156	Data not collected	Lewallen et al., 2016
7433	Exocoetus volitans	ROM-81642	0.92° N	25.41° W	Atlantic	2010 08 03	KX913155	Data not collected	Lewallen et al., 2016
7434	Exocoetus volitans	ROM-95593	0.64° N	23.98° W	Atlantic	2010 08 03	KX913154	Data not collected	Lewallen et al., 2016
7435	Exocoetus volitans	ROM-81633	5.50° N	21.28° W	Atlantic	2010 08 06	KX913153	Data not collected	Lewallen et al., 2016
7445	Exocoetus volitans	ROM-95586	5.55° N	21.27° W	Atlantic	2010 08 06	KX913152	Data not collected	Lewallen et al., 2016
7448	Exocoetus volitans	ROM-95543	0.48° N	23.11° W	Atlantic	2010 08 03	KX913151	Data not collected	Lewallen et al., 2016
7449	Exocoetus volitans	ROM-95543	0.48° N	23.11° W	Atlantic	2010 08 03	KX913177	Data not collected	Lewallen et al., 2016
7450	Exocoetus volitans	ROM-95543	0.48° N	23.11° W	Atlantic	2010 08 03	KX913178	Data not collected	Lewallen et al., 2016
7454	Exocoetus volitans	ROM-95582	5.67° N	18.84° W	Atlantic	2010 08 15	KX913179	Data not collected	Lewallen et al., 2016
7459	Exocoetus volitans	ROM-95581	5.00° N	21.24° W	Atlantic	2010 08 09	KX913180	Data not collected	Lewallen et al., 2016
7460	Exocoetus volitans	ROM-95581	5.00° N	21.24° W	Atlantic	2010 08 09	KX913183	Data not collected	Lewallen et al., 2016
7463	Exocoetus volitans	No voucher	0.45° N	23.05° W	Atlantic	2010 08 04	KX913182	Data not collected	Lewallen et al., 2016
7464	Exocoetus volitans	No voucher	0.45° N	23.05° W	Atlantic	2010 08 04	KX913181	Data not collected	Lewallen et al., 2016
7465	Exocoetus volitans	No voucher	0.45° N	23.05° W	Atlantic	2010 08 04	KX913176	Data not collected	Lewallen et al., 2016
7466	Exocoetus volitans	No voucher	0.45° N	23.05° W	Atlantic	2010 08 04	KX913175	Data not collected	Lewallen et al., 2016
7467	Exocoetus volitans	No voucher	0.45° N	23.05° W	Atlantic	2010 08 04	KX913174	Data not collected	Lewallen et al., 2016
7468	Exocoetus volitans	No voucher	0.45° N	23.05° W	Atlantic	2010 08 04	KX913173	Data not collected	Lewallen et al., 2016
7469	Exocoetus volitans	No voucher	0.45° N	23.05° W	Atlantic	2010 08 04	KX913172	Data not collected	Lewallen et al., 2016
7470	Exocoetus volitans	No voucher	0.45° N	23.05° W	Atlantic	2010 08 04	KX913171	Data not collected	Lewallen et al., 2016
7471	Exocoetus volitans	No voucher	0.45° N	23.05° W	Atlantic	2010 08 04	KX913170	Data not collected	Lewallen et al., 2016
7472	Exocoetus volitans	No voucher	0.45° N	23.05° W	Atlantic	2010 08 04	KX912996	Data not collected	Lewallen et al., 2016
7473	Exocoetus volitans	No voucher	0.45° N	23.05° W	Atlantic	2010 08 04	KX913169	Data not collected	Lewallen et al., 2016
7474	Exocoetus volitans	No voucher	0.45° N	23.05° W	Atlantic	2010 08 04	KX913168	Data not collected	Lewallen et al., 2016
7475	Exocoetus volitans	No voucher	0.45° N	23.05° W	Atlantic	2010 08 04	KX912997	Data not collected	Lewallen et al., 2016
7476	Exocoetus volitans	No voucher	0.45° N	23.05° W	Atlantic	2010 08 04	KX912998	Data not collected	Lewallen et al., 2016
7477	Exocoetus volitans	No voucher	0.45° N	23.05° W	Atlantic	2010 08 04	KX912999	Data not collected	Lewallen et al., 2016
7515	Exocoetus volitans	ROM-95585	4.58° N	24.48° W	Atlantic	2010 08 12	KX913000	Data not collected	Lewallen et al., 2016
7516	Exocoetus volitans	ROM-95585	4.58° N	24.48° W	Atlantic	2010 08 12	KX913003	Data not collected	Lewallen et al., 2016
7517	Exocoetus volitans	ROM-95585	4.58° N	24.48° W	Atlantic	2010 08 12	KX913002	Data not collected	Lewallen et al., 2016
7518	Exocoetus volitans	ROM-95585	4.58° N	24.48° W	Atlantic	2010 08 12	KX913001	Data not collected	Lewallen et al., 2016
7519	Exocoetus volitans	ROM-95585	4.58° N	24.48° W	Atlantic	2010 08 12	KX912995	Data not collected	Lewallen et al., 2016
7520	Exocoetus volitans	ROM-95585	4.58° N	24.48° W	Atlantic	2010 08 12	KX912994	Data not collected	Lewallen et al., 2016
7522	Exocoetus volitans	ROM-95579	3.63° N	21.76° W	Atlantic	2010 08 06	KX912993	Data not collected	Lewallen et al., 2016
7523	Exocoetus volitans	ROM-95579	3.63° N	21.76° W	Atlantic	2010 08 06	KX912992	Data not collected	Lewallen et al., 2016
7525	Exocoetus volitans	ROM-95609	5.79° N	21.16° W	Atlantic	2010 08 06	KX912991	Data not collected	Lewallen et al., 2016
7526	Exocoetus volitans	No voucher	5.79° N	21.16° W	Atlantic	2010 08 06	KX912990	Data not collected	Lewallen et al., 2016
7527	Exocoetus volitans	ROM-95609	5.79° N	21.16° W	Atlantic	2010 08 06	KX912989	Data not collected	Lewallen et al., 2016
7530	Exocoetus volitans	ROM-95609	5.79° N	21.16° W	Atlantic	2010 08 06	KX912988	Data not collected	Lewallen et al., 2016
7531	Exocoetus volitans	ROM-95609	5.79° N	21.16° W	Atlantic	2010 08 06	KX912987	Data not collected	Lewallen et al., 2016
7532	Exocoetus volitans	ROM-95609	5.79° N	21.16° W	Atlantic	2010 08 06	KX913013	Data not collected	Lewallen et al., 2016
7533	Exocoetus volitans	No voucher	5.79° N	21.16° W	Atlantic	2010 08 06	KX913014	Data not collected	Lewallen et al., 2016
7534	Exocoetus volitans	No voucher	5.79° N	21.16° W	Atlantic	2010 08 06	KX913015	Data not collected	Lewallen et al., 2016
7535	Exocoetus volitans	No voucher	5.79° N	21.16° W	Atlantic	2010 08 06	KX913016	Data not collected	Lewallen et al., 2016
7539	Exocoetus volitans	No voucher	5.79° N	21.16° W	Atlantic	2010 08 06	KX913019	Data not collected	Lewallen et al., 2016
7541	Exocoetus volitans	No voucher	5.79° N	21.16° W	Atlantic	2010 08 06	KX913018	Data not collected	Lewallen et al., 2016
7563	Exocoetus volitans	ROM-95577	4.58° N	24.48° W	Atlantic	2010 08 11	KX913017	Data not collected	Lewallen et al., 2016
7564	Exocoetus volitans	ROM-95577	4.58° N	24.48° W	Atlantic	2010 08 11	KX913012	Data not collected	Lewallen et al., 2016
7565	Exocoetus volitans	ROM-95577	4.58° N	24.48° W	Atlantic	2010 08 11	KX913011	Data not collected	Lewallen et al., 2016
7566	Exocoetus volitans	ROM-95577	4.58° N	24.48° W	Atlantic	2010 08 11	KX913010	Data not collected	Lewallen et al., 2016
7572	Exocoetus volitans	No voucher	6.89° N	20.92° W	Atlantic	2010 08 07	KX913009	Data not collected	Lewallen et al., 2016
7579	Exocoetus volitans	No voucher	5.00° N	21.24° W	Atlantic	2010 08 09	KX913008	Data not collected	Lewallen et al., 2016
7581	Exocoetus volitans	No voucher	5.00° N	21.24° W	Atlantic	2010 08 09	KX913007	Data not collected	Lewallen et al., 2016
7583	Exocoetus volitans	No voucher	5.00° N	21.24° W	Atlantic	2010 08 09	KX913006	Data not collected	Lewallen et al., 2016
7584	Exocoetus volitans	No voucher	5.00° N	21.24° W	Atlantic	2010 08 09	KX912962	Data not collected	Lewallen et al., 2016
7587	Exocoetus volitans	No voucher	5.00° N	21.24° W	Atlantic	2010 08 09	KX913005	Data not collected	Lewallen et al., 2016
7593	Exocoetus volitans	No voucher	5.00° N	21.24° W	Atlantic	2010 08 09	KX913004	Data not collected	Lewallen et al., 2016
7595	Exocoetus volitans	No voucher	5.00° N	21.24° W	Atlantic	2010 08 09	KX912963	Data not collected	Lewallen et al., 2016
7597	Exocoetus volitans	No voucher	5.00° N	21.24° W	Atlantic	2010 08 09	KX912964	Data not collected	Lewallen et al., 2016
7599	Exocoetus volitans	No voucher	5.00° N	21.24° W	Atlantic	2010 08 09	KX912965	Data not collected	Lewallen et al., 2016
7725	Exocoetus volitans	ROM-95607	5.00° N	21.24° W	Atlantic	2010 08 09	KX912966	Data not collected	Lewallen et al., 2016
7727	Exocoetus volitans	ROM-95607	5.00° N	21.24° W	Atlantic	2010 08 09	KX912969	Data not collected	Lewallen et al., 2016
7728	Exocoetus volitans	ROM-95607	5.00° N	21.24° W	Atlantic	2010 08 09	KX912952	Data not collected	Lewallen et al., 2016
7741	Exocoetus volitans	ROM-95607	5.00° N	21.24° W	Atlantic	2010 08 09	KX912968	Data not collected	Lewallen et al., 2016
7744	Exocoetus volitans	ROM-95607	5.00° N	21.24° W	Atlantic	2010 08 09	KX912967	Data not collected	Lewallen et al., 2016
7746	Exocoetus volitans	ROM-95607	5.00° N	21.24° W	Atlantic	2010 08 09	KX912953	Data not collected	Lewallen et al., 2016
7747	Exocoetus volitans	No voucher	5.00° N	21.24° W	Atlantic	2010 08 09	KX912954	Data not collected	Lewallen et al., 2016
7748	Exocoetus volitans	ROM-95607	5.00° N	21.24° W	Atlantic	2010 08 09	KX912955	Data not collected	Lewallen et al., 2016
7749	Exocoetus volitans	ROM-95607	5.00° N	21.24° W	Atlantic	2010 08 09	KX912956	Data not collected	Lewallen et al., 2016
7750	Exocoetus volitans	ROM-95607	5.00° N	21.24° W	Atlantic	2010 08 09	KX912961	Data not collected	Lewallen et al., 2016
7751	Exocoetus volitans	ROM-95607	5.00° N	21.24° W	Atlantic	2010 08 09	KX912960	Data not collected	Lewallen et al., 2016
7752	Exocoetus volitans	ROM-95607	5.00° N	21.24° W	Atlantic	2010 08 09	KX912957	Data not collected	Lewallen et al., 2016
7753	Exocoetus volitans	ROM-95607	5.00° N	21.24° W	Atlantic	2010 08 09	KX912959	Data not collected	Lewallen et al., 2016
7781	Exocoetus volitans	No voucher	4.94° N	21.24° W	Atlantic	2010 08 (08 - 09)	KX912979	Data not collected	Lewallen et al., 2016
7783	Exocoetus volitans	No voucher	4.94° N	21.24° W	Atlantic	2010 08 (08 - 09)	KX912980	Data not collected	Lewallen et al., 2016
7784	Exocoetus volitans	No voucher	4.94° N	21.24° W	Atlantic	2010 08 (08 - 09)	KX912958	Data not collected	Lewallen et al., 2016
7785	Exocoetus volitans	No voucher	4.94° N	21.24° W	Atlantic	2010 08 (08 - 09)	KX912981	Data not collected	Lewallen et al., 2016
7792	Exocoetus volitans	No voucher	4.94° N	21.24° W	Atlantic	2010 08 (08 - 09)	KX912982	Data not collected	Lewallen et al., 2016
7793	Exocoetus volitans	No voucher	4.94° N	21.24° W	Atlantic	2010 08 (08 - 09)	KX912983	Data not collected	Lewallen et al., 2016
7794	Exocoetus volitans	No voucher	4.94° N	21.24° W	Atlantic	2010 08 (08 - 09)	KX912986	Data not collected	Lewallen et al., 2016
7796	Exocoetus volitans	No voucher	4.94° N	21.24° W	Atlantic	2010 08 (08 - 09)	KX912985	Data not collected	Lewallen et al., 2016
7797	Exocoetus volitans	No voucher	4.94° N	21.24° W	Atlantic	2010 08 (08 - 09)	KX912984	Data not collected	Lewallen et al., 2016
7799	Exocoetus volitans	No voucher	4.94° N	21.24° W	Atlantic	2010 08 (08 - 09)	KX912978	Data not collected	Lewallen et al., 2016
7800	Exocoetus volitans	No voucher	4.94° N	21.24° W	Atlantic	2010 08 (08 - 09)	KX912977	Data not collected	Lewallen et al., 2016
7810	Exocoetus volitans	No voucher	4.94° N	21.24° W	Atlantic	2010 08 (08 - 09)	KX912976	Data not collected	Lewallen et al., 2016
7811	Exocoetus volitans	No voucher	4.94° N	21.24° W	Atlantic	2010 08 (08 - 09)	KX912975	Data not collected	Lewallen et al., 2016
7812	Exocoetus volitans	No voucher	4.94° N	21.24° W	Atlantic	2010 08 (08 - 09)	KX912974	Data not collected	Lewallen et al., 2016
7813	Exocoetus volitans	No voucher	4.94° N	21.24° W	Atlantic	2010 08 (08 - 09)	KX912973	Data not collected	Lewallen et al., 2016
7821	Exocoetus volitans	ROM-95614	4.94° N	21.24° W	Atlantic	2010 08 (08 - 09)	KX912972	Data not collected	Lewallen et al., 2016
7825	Exocoetus volitans	ROM-95614	4.94° N	21.24° W	Atlantic	2010 08 (08 - 09)	KX912971	Data not collected	Lewallen et al., 2016
7826	Exocoetus volitans	ROM-95614	4.94° N	21.24° W	Atlantic	2010 08 (08 - 09)	KX913063	Data not collected	Lewallen et al., 2016
7827	Exocoetus volitans	ROM-95614	4.94° N	21.24° W	Atlantic	2010 08 (08 - 09)	KX913064	Data not collected	Lewallen et al., 2016
7828	Exocoetus volitans	ROM-95614	4.94° N	21.24° W	Atlantic	2010 08 (08 - 09)	KX912970	Data not collected	Lewallen et al., 2016
7830	Exocoetus volitans	ROM-95614	4.94° N	21.24° W	Atlantic	2010 08 (08 - 09)	KX913065	Data not collected	Lewallen et al., 2016
7842	Exocoetus volitans	ROM-95614	4.94° N	21.24° W	Atlantic	2010 08 (08 - 09)	KX913066	Data not collected	Lewallen et al., 2016
7843	Exocoetus volitans	ROM-95614	4.94° N	21.24° W	Atlantic	2010 08 (08 - 09)	KX913067	Data not collected	Lewallen et al., 2016
7844	Exocoetus volitans	ROM-95614	4.94° N	21.24° W	Atlantic	2010 08 (08 - 09)	KX913070	Data not collected	Lewallen et al., 2016
7845	Exocoetus volitans	ROM-95614	4.94° N	21.24° W	Atlantic	2010 08 (08 - 09)	KX913069	Data not collected	Lewallen et al., 2016
7848	Exocoetus volitans	No voucher	0.46° N	23.08° W	Atlantic	2010 08 (03 - 04)	KX913068	Data not collected	Lewallen et al., 2016
7858	Exocoetus volitans	No voucher	0.46° N	23.08° W	Atlantic	2010 08 (03 - 04)	KX913062	Data not collected	Lewallen et al., 2016
7878	Exocoetus volitans	No voucher	0.46° N	23.08° W	Atlantic	2010 08 (03 - 04)	KX913061	Data not collected	Lewallen et al., 2016
7883	Exocoetus volitans	No voucher	0.46° N	23.08° W	Atlantic	2010 08 (03 - 04)	KX913060	Data not collected	Lewallen et al., 2016
7885	Exocoetus volitans	No voucher	0.46° N	23.08° W	Atlantic	2010 08 (03 - 04)	KX913059	Data not collected	Lewallen et al., 2016
7886	Exocoetus volitans	No voucher	0.46° N	23.08° W	Atlantic	2010 08 (03 - 04)	KX913058	Data not collected	Lewallen et al., 2016
7891	Exocoetus volitans	No voucher	0.46° N	23.08° W	Atlantic	2010 08 (03 - 04)	KX913057	Data not collected	Lewallen et al., 2016
7892	Exocoetus volitans	No voucher	0.46° N	23.08° W	Atlantic	2010 08 (03 - 04)	KX913056	Data not collected	Lewallen et al., 2016
7894	Exocoetus volitans	No voucher	0.46° N	23.08° W	Atlantic	2010 08 (03 - 04)	KX913055	Data not collected	Lewallen et al., 2016
7895	Exocoetus volitans	No voucher	0.46° N	23.08° W	Atlantic	2010 08 (03 - 04)	KX913054	Data not collected	Lewallen et al., 2016
7897	Exocoetus volitans	No voucher	0.46° N	23.08° W	Atlantic	2010 08 (03 - 04)	KX913079	Data not collected	Lewallen et al., 2016
7898	Exocoetus volitans	No voucher	0.46° N	23.08° W	Atlantic	2010 08 (03 - 04)	KX913080	Data not collected	Lewallen et al., 2016
7900	Exocoetus volitans	No voucher	0.46° N	23.08° W	Atlantic	2010 08 (03 - 04)	KX913081	Data not collected	Lewallen et al., 2016
7902	Exocoetus volitans	No voucher	0.46° N	23.08° W	Atlantic	2010 08 (03 - 04)	KX913082	Data not collected	Lewallen et al., 2016
7903	Exocoetus volitans	No voucher	0.46° N	23.08° W	Atlantic	2010 08 (03 - 04)	KX913085	Data not collected	Lewallen et al., 2016
7905	Exocoetus volitans	No voucher	0.46° N	23.08° W	Atlantic	2010 08 (03 - 04)	KX913084	Data not collected	Lewallen et al., 2016
7907	Exocoetus volitans	No voucher	0.46° N	23.08° W	Atlantic	2010 08 (03 - 04)	KX913083	Data not collected	Lewallen et al., 2016
7911	Exocoetus volitans	ROM-95615	0.46° N	23.08° W	Atlantic	2010 08 (03 - 04)	KX913078	Data not collected	Lewallen et al., 2016
7912	Exocoetus volitans	ROM-95615	0.46° N	23.08° W	Atlantic	2010 08 (03 - 04)	KX913077	Data not collected	Lewallen et al., 2016
7913	Exocoetus volitans	ROM-95615	0.46° N	23.08° W	Atlantic	2010 08 (03 - 04)	KX913076	Data not collected	Lewallen et al., 2016
7914	Exocoetus volitans	ROM-95615	0.46° N	23.08° W	Atlantic	2010 08 (03 - 04)	KX913075	Data not collected	Lewallen et al., 2016
7928	Exocoetus volitans	ROM-95615	0.46° N	23.08° W	Atlantic	2010 08 (03 - 04)	KX913074	Data not collected	Lewallen et al., 2016
7932	Exocoetus volitans	No voucher	4.58° N	24.48° W	Atlantic	2010 08 (11 - 12)	KX913073	Data not collected	Lewallen et al., 2016
7933	Exocoetus volitans	No voucher	4.58° N	24.48° W	Atlantic	2010 08 (11 - 12)	KX913072	Data not collected	Lewallen et al., 2016
7935	Exocoetus volitans	No voucher	4.58° N	24.48° W	Atlantic	2010 08 (11 - 12)	KX913071	Data not collected	Lewallen et al., 2016
7936	Exocoetus volitans	No voucher	4.58° N	24.48° W	Atlantic	2010 08 (11 - 12)	KX913030	Data not collected	Lewallen et al., 2016
7964	Exocoetus volitans	No voucher	4.58° N	24.48° W	Atlantic	2010 08 (11 - 12)	KX913031	Data not collected	Lewallen et al., 2016
8303	Exocoetus volitans	No voucher	4.58° N	24.48° W	Atlantic	2010 08 (11 - 12)	KX913032	Data not collected	Lewallen et al., 2016
8357	Exocoetus volitans	ROM-95616	4.58° N	24.48° W	Atlantic	2010 08 (11 - 12)	KX913033	Data not collected	Lewallen et al., 2016
8385	Exocoetus volitans	No voucher	0.48° N	23.06° W	Atlantic	2010 08 04	KX913034	Data not collected	Lewallen et al., 2016
8386	Exocoetus volitans	No voucher	0.48° N	23.06° W	Atlantic	2010 08 04	KX913037	Data not collected	Lewallen et al., 2016
8387	Exocoetus volitans	No voucher	0.48° N	23.06° W	Atlantic	2010 08 04	KX913036	Data not collected	Lewallen et al., 2016
8388	Exocoetus volitans	No voucher	0.48° N	23.06° W	Atlantic	2010 08 04	KX913035	Data not collected	Lewallen et al., 2016
8389	Exocoetus volitans	No voucher	0.48° N	23.06° W	Atlantic	2010 08 04	KX913029	Data not collected	Lewallen et al., 2016
8390	Exocoetus volitans	No voucher	0.48° N	23.06° W	Atlantic	2010 08 04	KX913028	Data not collected	Lewallen et al., 2016
8391	Exocoetus volitans	No voucher	0.48° N	23.06° W	Atlantic	2010 08 04	KX913027	Data not collected	Lewallen et al., 2016
8393	Exocoetus volitans	No voucher	0.48° N	23.06° W	Atlantic	2010 08 04	KX913026	Data not collected	Lewallen et al., 2016
8395	Exocoetus volitans	No voucher	0.48° N	23.06° W	Atlantic	2010 08 04	KX913025	Data not collected	Lewallen et al., 2016
8397	Exocoetus volitans	No voucher	0.48° N	23.06° W	Atlantic	2010 08 04	KX913024	Data not collected	Lewallen et al., 2016
8399	Exocoetus volitans	ROM-95617	0.48° N	23.06° W	Atlantic	2010 08 04	KX913023	Data not collected	Lewallen et al., 2016
8401	Exocoetus volitans	ROM-95617	0.48° N	23.06° W	Atlantic	2010 08 04	KX913022	Data not collected	Lewallen et al., 2016
8402	Exocoetus volitans	ROM-95617	0.48° N	23.06° W	Atlantic	2010 08 04	KX913021	Data not collected	Lewallen et al., 2016
8403	Exocoetus volitans	No voucher	0.48° N	23.06° W	Atlantic	2010 08 04	KX913020	Data not collected	Lewallen et al., 2016
8408	Exocoetus volitans	ROM-95617	0.48° N	23.06° W	Atlantic	2010 08 04	KX913047	Data not collected	Lewallen et al., 2016
8439	Exocoetus volitans	No voucher	21.42° N	158.18° W	Pacific	2010 09 06	KX913048	Data not collected	Lewallen et al., 2016
8440	Exocoetus volitans	No voucher	21.42° N	158.18° W	Pacific	2010 09 06	KX913049	Data not collected	Lewallen et al., 2016
8454	Exocoetus volitans	No voucher	25.07° N	164.35° W	Pacific	2010 09 09	KX913050	Data not collected	Lewallen et al., 2016
8455	Exocoetus volitans	No voucher	25.07° N	164.35° W	Pacific	2010 09 09	KX913053	Data not collected	Lewallen et al., 2016
8456	Exocoetus volitans	No voucher	25.07° N	164.35° W	Pacific	2010 09 09	KX913052	Data not collected	Lewallen et al., 2016
8478	Exocoetus volitans	No voucher	23.62° N	161.67° W	Pacific	2010 09 08	KX913051	Data not collected	Lewallen et al., 2016
8519	Exocoetus volitans	No voucher	13.98° N	145.87° E	Pacific	2007 02 20	KX913046	Data not collected	Lewallen et al., 2016
020663	Exocoetus volitans	SIO-pending	32.98° N	76.33° W	Atlantic	2002 03 25	KX913129	Data not collected	Lewallen et al., 2016
922054	Exocoetus volitans	SIO-pending	29.00° N	86.50° W	Atlantic	1992 04 26	KX913045	Data not collected	Lewallen et al., 2016
951240	Exocoetus volitans	SIO-pending	22.23° N	60.73° E	Indian	1995 05 21	KX913044	Data not collected	Lewallen et al., 2016
951270	Exocoetus volitans	SIO-12-1564	3.13° S	55.00° E	Indian	1995 06 30	KX913043	Data not collected	Lewallen et al., 2016
951296	Exocoetus volitans	SIO-12-1530	13.00° N	57.08° E	Indian	1995 05 11	KX913042	Data not collected	Lewallen et al., 2016
951554	Exocoetus volitans	SIO-12-1524	5.00° N	49.03° E	Indian	1995 05 03	KX913041	Data not collected	Lewallen et al., 2016
960051	Exocoetus volitans	SIO-pending	26.00° N	91.50° W	Atlantic	1996 05 21	KX913040	Data not collected	Lewallen et al., 2016
960129	Exocoetus volitans	SIO-pending	27.78° N	84.47° W	Atlantic	1996 05 30	KX913039	Data not collected	Lewallen et al., 2016
970048	Exocoetus volitans	SIO-12-1667	26.13° S	86.60° E	Indian	1997 03 13	KX913038	Data not collected	Lewallen et al., 2016
1570	Fodiator rostratus	SIO-07-128	n/a	n/a	Pacific	n/a	HQ325638	HQ325705	Lewallen et al., 2011
3181	Hirundichthys marginatus	ROM-79330	10.73° N	18.60° W	Pacific	n/a	HQ325644	HQ325711	Lewallen et al., 2011
4148	Parexocoetus brachypterus	ROM-79331	6.30° N	82.82° W	Pacific	2006 09 09	HQ325656	HQ325723	Lewallen et al., 2011
6013	Parexocoetus brachypterus	ROM-79312	21.37° N	152.72° W	Pacific	2005 08 05	HQ325657	Data not used	Lewallen et al., 2011
1332	Parexocoetus hillianus	UF-99876	24.65° N	83.03° W	Atlantic	1995 04 25	HQ325658	Data not used	Lewallen et al., 2011
1341	Parexocoetus hillianus	UF-99883	24.65° N	83.04° W	Atlantic	1995 04 25	HQ325659	Data not used	Lewallen et al., 2011
